# Supplementary material for: Extended X-ray absorption fine structure of dynamically-compressed copper up to 1 terapascal
Source: Nat Commun. 2023 Nov 10;14:7046. doi: 10.1038/s41467-023-42684-7 (PMC10638371; doi:10.1038/s41467-023-42684-7)
Supplement: Supplementary file 4 — Source Data [file 41467_2023_42684_MOESM4_ESM.xlsx]

## Sheet: Figure 2a
Figure 2a	Experiments varying shock strength
	k (1/A)	chi
	3	-0.0288668
	3.05	-0.0471802
	3.1	-0.064198
	3.15	-0.0764977
	3.2	-0.0811625
	3.25	-0.0777873
	3.3	-0.0692449
	3.35	-0.0576027
	3.4	-0.0443418
	3.45	-0.0312797
	3.5	-0.021175
	3.55	-0.0149561
	3.6	-0.0109049
	3.65	-0.0100554
	3.7	-0.0121422
	3.75	-0.0129625
	3.8	-0.00938858
	3.85	0.0010436
	3.9	0.0216783
	3.95	0.0523582
	4	0.0874771
	4.05	0.121682
	4.1	0.150496
	4.15	0.169365
	4.2	0.175805
	4.25	0.169554
	4.3	0.150999
	4.35	0.123215
	4.4	0.0908731
	4.45	0.0565459
	4.5	0.0225525
	4.55	-0.00663145
	4.6	-0.0294758
	4.65	-0.0452249
	4.7	-0.0555796
	4.75	-0.0627612
	4.8	-0.0673867
	4.85	-0.0728309
	4.9	-0.0828486
	4.95	-0.0959924
	5	-0.107196
	5.05	-0.11326
	5.1	-0.112861
	5.15	-0.106721
	5.2	-0.100338
	5.25	-0.0962144
	5.3	-0.0942852
	5.35	-0.0919394
	5.4	-0.0867771
	5.45	-0.0762552
	5.5	-0.0597226
	5.55	-0.0405459
	5.6	-0.0237771
	5.65	-0.0100781
	5.7	0.0030018
	5.75	0.0180573
	5.8	0.0384854
	5.85	0.0662473
	5.9	0.0946031
	5.95	0.11508
	6	0.126193
	6.05	0.13318
	6.1	0.139443
	6.15	0.142634
	6.2	0.134074
	6.25	0.111107
	6.3	0.0850241
	6.35	0.0688162
	6.4	0.0634203
	6.45	0.0571956
	6.5	0.0430318
	6.55	0.0195378
	6.6	-0.00686132
	6.65	-0.031218
	6.7	-0.0535663
	6.75	-0.074193
	6.8	-0.0853193
	6.85	-0.0851064
	6.9	-0.0791157
	6.95	-0.0735411
	7	-0.069298
	7.05	-0.064818
	7.1	-0.0620738
	7.15	-0.0578782
	7.2	-0.0542379
	7.25	-0.051153
	7.3	-0.0510967
	7.35	-0.050392
	7.4	-0.0479069
	7.45	-0.0431854
	7.5	-0.0347927
	7.55	-0.022442
	7.6	-0.00806582
	7.65	0.00590102
	7.7	0.0194169
	7.75	0.0326568
	7.8	0.0459229
	7.85	0.0571352
	7.9	0.0671484
	7.95	0.075639
	8	0.0804716
	8.05	0.0811479
	8.1	0.0800599
	8.15	0.0742566
	8.2	0.0621721
	8.25	0.0451705
	8.3	0.0245938
	8.35	0.00215938
	8.4	-0.0179713
	8.45	-0.0320835
	8.5	-0.0410158
	8.55	-0.0450866
	8.6	-0.0454732
	8.65	-0.0424391
	8.7	-0.0373089
	8.75	-0.0321101
	8.8	-0.0276662
	8.85	-0.0237074
	8.9	-0.020638
	8.95	-0.0187667
	9	-0.0167356
	9.05	-0.0150281
	9.1	-0.0138383
	9.15	-0.0129402
	9.2	-0.0121575
	9.25	-0.011603
	9.3	-0.0110847
	9.35	-0.00875805
	9.4	-0.00633833
	9.45	-0.00367369
	9.5	0.00199301
	9.55	0.00985859
	9.6	0.0163619
	9.65	0.0229643
	9.7	0.0285669
	9.75	0.0311395
	9.8	0.0315133
	9.85	0.0310387
	9.9	0.029458
	9.95	0.0272863
	10	0.0235436

## Sheet: Figure 2b
Figure 2b	Experiments varying shock strength
	k (1/A)	chi
	3	-0.0589564
	3.05	-0.065009
	3.1	-0.0706222
	3.15	-0.0740198
	3.2	-0.0737818
	3.25	-0.0691454
	3.3	-0.0610545
	3.35	-0.0514746
	3.4	-0.0408441
	3.45	-0.0299241
	3.5	-0.0192353
	3.55	-0.00861613
	3.6	0.00185128
	3.65	0.0127427
	3.7	0.023584
	3.75	0.0344828
	3.8	0.0455566
	3.85	0.0568127
	3.9	0.069015
	3.95	0.0825429
	4	0.097968
	4.05	0.114305
	4.1	0.128921
	4.15	0.136744
	4.2	0.133534
	4.25	0.118208
	4.3	0.0946841
	4.35	0.068544
	4.4	0.0439396
	4.45	0.023241
	4.5	0.00657011
	4.55	-0.0061114
	4.6	-0.0155111
	4.65	-0.0245032
	4.7	-0.0346876
	4.75	-0.046274
	4.8	-0.0569792
	4.85	-0.0655767
	4.9	-0.0715475
	4.95	-0.075864
	5	-0.0811682
	5.05	-0.0890517
	5.1	-0.0953815
	5.15	-0.095426
	5.2	-0.0895263
	5.25	-0.0818278
	5.3	-0.0746128
	5.35	-0.0658342
	5.4	-0.0547098
	5.45	-0.0402201
	5.5	-0.0251173
	5.55	-0.0127963
	5.6	-0.000642692
	5.65	0.0138945
	5.7	0.030476
	5.75	0.0448103
	5.8	0.0553826
	5.85	0.0655699
	5.9	0.0775365
	5.95	0.0898278
	6	0.0952583
	6.05	0.0903603
	6.1	0.0782692
	6.15	0.0655878
	6.2	0.0555215
	6.25	0.0483007
	6.3	0.0402537
	6.35	0.0283506
	6.4	0.013405
	6.45	-0.000803624
	6.5	-0.0120352
	6.55	-0.0202025
	6.6	-0.0269174
	6.65	-0.0313225
	6.7	-0.0346924
	6.75	-0.036785
	6.8	-0.0380961
	6.85	-0.0399785
	6.9	-0.0412583
	6.95	-0.0402362
	7	-0.026803
	7.05	-0.0262634
	7.1	-0.0259143
	7.15	-0.0252486
	7.2	-0.0247916
	7.25	-0.024593
	7.3	-0.0246175
	7.35	-0.0246673
	7.4	-0.0218245
	7.45	-0.0158994
	7.5	-0.00777911
	7.55	0.00141701
	7.6	0.0115327
	7.65	0.0202859
	7.7	0.0278075
	7.75	0.0331838
	7.8	0.0374842
	7.85	0.0407558
	7.9	0.0407864
	7.95	0.0384972
	8	0.0354546
	8.05	0.0298456
	8.1	0.0211554
	8.15	0.0122879
	8.2	0.00328002
	8.25	-0.00506314
	8.3	-0.0108527
	8.35	-0.013492
	8.4	-0.014243
	8.45	-0.0143846
	8.5	-0.0142549
	8.55	-0.0133362
	8.6	-0.0122344
	8.65	-0.0105924
	8.7	-0.00949065
	8.75	-0.00871419
	8.8	-0.00904426
	8.85	-0.00951712
	8.9	-0.0105303
	8.95	-0.0107874
	9	-0.0106848
	9.05	-0.0102522
	9.1	-0.0098196
	9.15	-0.00938699
	9.2	-0.00917022
	9.25	-0.00829717
	9.3	-0.00580616
	9.35	-0.00247783
	9.4	0.00155389
	9.45	0.00729471
	9.5	0.0124787
	9.55	0.0160447
	9.6	0.0187734
	9.65	0.020354
	9.7	0.0187701
	9.75	0.016709
	9.8	0.0143057
	9.85	0.0116543
	9.9	0.00837299
	9.95	0.00570347
	10	0.00312006

## Sheet: Figure 2d
Figure 2d	Experiments varying shock strength
	N201222		N200917
	Time (ns)	Pressure (GPa)	Time (ns)	Pressure (GPa)
	14.0401	0.320018	12.7343	0.726609
	14.1404	0.487961	12.8346	1.34672
	14.2406	1.08184	12.9348	2.81657
	14.3409	2.1423	13.0351	13.0067
	14.4411	3.51937	13.1353	24.0585
	14.5414	5.40622	13.2356	35.2306
	14.6416	7.80117	13.3358	46.5325
	14.7419	10.5544	13.4361	57.9749
	14.8421	14.1671	13.5363	74.0691
	14.9424	19.1548	13.6366	84.1161
	15.0426	24.9184	13.7368	84.6751
	15.1429	30.9602	13.8371	87.898
	15.2431	36.8134	13.9373	92.2096
	15.3434	41.6539	14.0376	93.6044
	15.4436	42.8768	14.1378	96.2172
	15.5439	43.9391	14.2381	99.1204
	15.6441	45.3147	14.3383	100.877
	15.7444	46.321	14.4386	101.257
	15.8446	47.6295	14.5388	69.5132
	15.9449	48.4675	14.6391	61.9149
	16.0451	48.7763	14.7393	60.6189
	16.1454	48.2324	14.8396	64.2632
	16.2456	47.0583	14.9398	67.8314
	16.3459	44.5182	15.0401	72.8478
	16.4461	42.1401	15.1404	77.7072
	16.5464	41.2126	15.2406	76.1253
	16.6466	41.9238	15.3409	76.3903
	16.7469	44.0376	15.4411	74.9698
	16.8471	46.2926	15.5414	76.9084
	16.9474	48.5405	15.6416	76.9898
	17.0476	50.4707	15.7419	79.4298
	17.1479	51.8339	15.8421	78.2225
	17.2481	52.8937	15.9424	75.6974
	17.3484	53.5937	16.0426	77.6168
	17.4486	54.3071	16.1429	76.0855
	17.5489	54.9434	16.2431	78.3913
	17.6491	55.4736	16.3434	79.7324
	17.7494	56.0896	16.4436	82.0007
	17.8496	56.6772	16.5439	82.1215
	17.9499	57.1472	16.6441	85.1807
	18.0501	57.7888	16.7444	85.2696
	18.1504	58.4641	16.8446	86.4051
	18.2506	59.4928	16.9449	89.0912
	18.3509	60.7342	17.0451	88.8961
	18.4511	62.5096	17.1454	89.4522
	18.5514	64.2877	17.2456	89.8456
	18.6516	66.2043	17.3459	90.1158
	18.7519	67.9628	17.4461	92.5116
	18.8521	69.955	17.5464	93.981
	18.9524	72.0866	17.6466	95.3124
	19.0526	74.3113	17.7469	95.0106
	19.1529	76.8949	17.8471	97.2012
	19.2531	79.764	17.9474	102.988
	19.3534	83.0061	18.0476	106.478
	19.4536	86.4308	18.1479	108.85
	19.5539	89.8428	18.2481	111.83
	19.6541	93.5573	18.3484	117.177
	19.7544	97.4833	18.4486	121.807
	19.8546	101.327	18.5489	125.49
	19.9549	105.345	18.6491	130.288
	20.0551	109.059	18.7494	132.216
	20.1554	111.779	18.8496	132.777
	20.2556	113.396	18.9499	133.063
	20.3559	114.532	19.0501	133.666
	20.4561	115.764	19.1504	130.746
	20.5564	116.566	19.2506	130.689
	20.6566	117.373	19.3509	132.134
	20.7569	118.203	19.4511	132.744
	20.8571	119.268	19.5514	131.708
	20.9574	120.729	19.6516	131.64
	21.0576	122.88	19.7519	134.092
	21.1579	125.733	19.8521	136.112
	21.2581	129.222	19.9524	135.423
	21.3584	134.111	20.0526	137.092
	21.4586	139.899	20.1529	134.95
	21.5589	146.513	20.2531	136.329
	21.6591	152.245	20.3534	138.737
	21.7594	157.504	20.4536	141.282
	21.8596	161.868	20.5539	141.374
	21.9599	165.859	20.6541	143.954
	22.0602	169.132	20.7544	145.677
	22.1604	171.894	20.8546	150.668
	22.2607	174.464	20.9549	154.381
	22.3609	178.172	21.0551	153.474
	22.4612	181.967	21.1554	155.821
	22.5614	186.183	21.2556	158.599
	22.6617	189.647	21.3559	160.538
	22.7619	192.328	21.4561	161.053
	22.8622	194.384	21.5564	161.464
	22.9624	196.224	21.6566	162.246
	23.0627	197.793	21.7569	166.434
	23.1629	199.349	21.8571	167.729
	23.2632	200.463	21.9574	168.95
	23.3634	202.275	22.0576	172.181
	23.4637	204.528	22.1579	170.148
	23.5639	206.475	22.2581	172.539
	23.6642	208.503	22.3584	171.703
	23.7644	211.303	22.4586	170.819
	23.8647	214.981	22.5589	170.753
	23.9649	219.703	22.6591	171.457
	24.0652	225.573	22.7594	175.338
	24.1654	233.377	22.8596	181.123
	24.2657	243.197	22.9599	186.241
	24.3659	254.169	23.0602	189.052
	24.4662	264.365	23.1604	192.218
	24.5664	272.99	23.2607	193.264
	24.6667	278.893	23.3609	196.222
	24.7669	281.862	23.4612	194.37
	24.8672	283.04	23.5614	192.648
	24.9674	283.389	23.6617	192.578
	25.0677	283.58	23.7619	196.428
	25.1679	283.72	23.8622	193.767
	25.2682	284.902	23.9624	192.825
	25.3684	287.235	24.0627	195.642
	25.4687	290.655	24.1629	190.85
	25.5689	295.832	24.2632	193.388
	25.6692	302.895	24.3634	190.058
	25.7694	310.782	24.4637	187.865
	25.8697	317.531	24.5639	184.911
	25.9699	322.468	24.6642	184.149
	26.0702	324.734	24.7644	183.215
	26.1704	324.776	24.8647	187.017
	26.2707	324.59	24.9649	184.617
	26.3709	324.939	25.0652	190.291
	26.4712	328.103	25.1654	192.502
	26.5714	333.782	25.2657	199.175
	26.6717	341.008	25.3659	203.727
	26.7719	347.707	25.4662	207.73
	26.8722	353.96	25.5664	218.264
	26.9724	358.816	25.6667	223.4
	27.0727	363.1	25.7669	233.885
	27.1729	367.48	25.8672	249.279
	27.2732	371.633	25.9674	260.37
	27.3734	376.766	26.0677	277.066
	27.4737	382.396	26.1679	281.342
	27.5739	390.233	26.2682	284.184
	27.6742	398.903	26.3684	285.616
	27.7744	409.594	26.4687	285.35
	27.8747	420.757	26.5689	291.263
	27.9749	430.314	26.6692	294.357
	28.0752	437.972	26.7694	299.062
	28.1754	442.475	26.8697	304.343
	28.2757	444.798	26.9699	309.09
	28.3759	443.659	27.0702	310.684
	28.4762	439.079	27.1704	308.955
	28.5764	434.579	27.2707	310.897
	28.6767	434.144	27.3709	314.346
	28.7769	437.157	27.4712	311.737
	28.8772	442.601	27.5714	319.978
	28.9774	447.852	27.6717	327.867
	29.0777	450.68	27.7719	328.369
	29.1779	451.911	27.8722	334.889
	29.2782	449.793	27.9724	339.977
	29.3784	447.142	28.0727	338.622
	29.4787	444.983	28.1729	339.445
	29.5789	443.791	28.2732	340.786
	29.6792	444.613	28.3734	348.897
	29.7794	447.418	28.4737	352.344
	29.8797	451.786	28.5739	357.538
	29.98	454.939	28.6742	373.503
	30.0802	457.245	28.7744	385.272
	30.1805	457.763	28.8747	391.32
	30.2807	457.289	28.9749	382.639
	30.381	458.363	29.0752	388.418
	30.4812	459.818	29.1754	389.022
	30.5815	462.283	29.2757	389.331
	30.6817	465.423	29.3759	381.24
	30.782	467.354	29.4762	380.316
	30.8822	469.591	29.5764	378.527
	30.9825	469.165	29.6767	378.915
	31.0827	466.191	29.7769	382.885
	31.183	460.782	29.8772	390.64
	31.2832	453.422	29.9774	401.183
	31.3835	445.977	30.0777	408.641
	31.4837	438.922	30.1779	403.322
	31.584	431.571	30.2782	403.528
	31.6842	423.559	30.3784	399.314
	31.7845	413.501	30.4787	388.363
	31.8847	399.873	30.5789	388.046
	31.985	383.251	30.6792	387.346
	32.0852	363.735	30.7794	390.138
	32.1855	346.102	30.8797	395.142
	32.2857	334.411	30.98	390.066
	32.386	326.119	31.0802	388.1
	32.4862	318.943	31.1805	399.148
	32.5865	312.126	31.2807	402.254
	32.6867	301.423	31.381	392.445
			31.4812	405.249
			31.5815	409.443
			31.6817	401.162
			31.782	399.448
			31.8822	403.237
			31.9825	394.668
			32.0827	391.365
			32.183	384.764
			32.2832	384.535
			32.3835	388.935
			32.4837	378.848
			32.584	378.393
			32.6842	375.633
			32.7845	360.253
			32.8847	357.787
			32.985	351.128

## Sheet: Figure 3a
Figure 3a	Experiments with different adjacent layers
	k (1/A)	chi
	3	-0.0288668
	3.05	-0.0471802
	3.1	-0.064198
	3.15	-0.0764977
	3.2	-0.0811625
	3.25	-0.0777873
	3.3	-0.0692449
	3.35	-0.0576027
	3.4	-0.0443418
	3.45	-0.0312797
	3.5	-0.021175
	3.55	-0.0149561
	3.6	-0.0109049
	3.65	-0.0100554
	3.7	-0.0121422
	3.75	-0.0129625
	3.8	-0.00938858
	3.85	0.0010436
	3.9	0.0216783
	3.95	0.0523582
	4	0.0874771
	4.05	0.121682
	4.1	0.150496
	4.15	0.169365
	4.2	0.175805
	4.25	0.169554
	4.3	0.150999
	4.35	0.123215
	4.4	0.0908731
	4.45	0.0565459
	4.5	0.0225525
	4.55	-0.00663145
	4.6	-0.0294758
	4.65	-0.0452249
	4.7	-0.0555796
	4.75	-0.0627612
	4.8	-0.0673867
	4.85	-0.0728309
	4.9	-0.0828486
	4.95	-0.0959924
	5	-0.107196
	5.05	-0.11326
	5.1	-0.112861
	5.15	-0.106721
	5.2	-0.100338
	5.25	-0.0962144
	5.3	-0.0942852
	5.35	-0.0919394
	5.4	-0.0867771
	5.45	-0.0762552
	5.5	-0.0597226
	5.55	-0.0405459
	5.6	-0.0237771
	5.65	-0.0100781
	5.7	0.0030018
	5.75	0.0180573
	5.8	0.0384854
	5.85	0.0662473
	5.9	0.0946031
	5.95	0.11508
	6	0.126193
	6.05	0.13318
	6.1	0.139443
	6.15	0.142634
	6.2	0.134074
	6.25	0.111107
	6.3	0.0850241
	6.35	0.0688162
	6.4	0.0634203
	6.45	0.0571956
	6.5	0.0430318
	6.55	0.0195378
	6.6	-0.00686132
	6.65	-0.031218
	6.7	-0.0535663
	6.75	-0.074193
	6.8	-0.0853193
	6.85	-0.0851064
	6.9	-0.0791157
	6.95	-0.0735411
	7	-0.069298
	7.05	-0.064818
	7.1	-0.0620738
	7.15	-0.0578782
	7.2	-0.0542379
	7.25	-0.051153
	7.3	-0.0510967
	7.35	-0.050392
	7.4	-0.0479069
	7.45	-0.0431854
	7.5	-0.0347927
	7.55	-0.022442
	7.6	-0.00806582
	7.65	0.00590102
	7.7	0.0194169
	7.75	0.0326568
	7.8	0.0459229
	7.85	0.0571352
	7.9	0.0671484
	7.95	0.075639
	8	0.0804716
	8.05	0.0811479
	8.1	0.0800599
	8.15	0.0742566
	8.2	0.0621721
	8.25	0.0451705
	8.3	0.0245938
	8.35	0.00215938
	8.4	-0.0179713
	8.45	-0.0320835
	8.5	-0.0410158
	8.55	-0.0450866
	8.6	-0.0454732
	8.65	-0.0424391
	8.7	-0.0373089
	8.75	-0.0321101
	8.8	-0.0276662
	8.85	-0.0237074
	8.9	-0.020638
	8.95	-0.0187667
	9	-0.0167356
	9.05	-0.0150281
	9.1	-0.0138383
	9.15	-0.0129402
	9.2	-0.0121575
	9.25	-0.011603
	9.3	-0.0110847
	9.35	-0.00875805
	9.4	-0.00633833
	9.45	-0.00367369
	9.5	0.00199301
	9.55	0.00985859
	9.6	0.0163619
	9.65	0.0229643
	9.7	0.0285669
	9.75	0.0311395
	9.8	0.0315133
	9.85	0.0310387
	9.9	0.029458
	9.95	0.0272863
	10	0.0235436

## Sheet: Figure 3b
Figure 3b	Experiments with different adjacent layers
	k (1/A)	chi
	3	-0.0446025
	3.05	-0.0549529
	3.1	-0.0654346
	3.15	-0.0729473
	3.2	-0.0754827
	3.25	-0.0729219
	3.3	-0.0656905
	3.35	-0.0546912
	3.4	-0.041811
	3.45	-0.0287626
	3.5	-0.016916
	3.55	-0.00640822
	3.6	0.00206431
	3.65	0.00866346
	3.7	0.0155146
	3.75	0.0244204
	3.8	0.0362647
	3.85	0.0508167
	3.9	0.0675022
	3.95	0.083746
	4	0.0974092
	4.05	0.107884
	4.1	0.113436
	4.15	0.112314
	4.2	0.105045
	4.25	0.0930926
	4.3	0.0769291
	4.35	0.0584191
	4.4	0.0394417
	4.45	0.0196958
	4.5	-0.000479583
	4.55	-0.0198627
	4.6	-0.0376832
	4.65	-0.0514365
	4.7	-0.0609401
	4.75	-0.0673961
	4.8	-0.070899
	4.85	-0.0723404
	4.9	-0.0735967
	4.95	-0.0751226
	5	-0.076132
	5.05	-0.0779515
	5.1	-0.0810017
	5.15	-0.0834882
	5.2	-0.0822051
	5.25	-0.0752728
	5.3	-0.0639865
	5.35	-0.0515229
	5.4	-0.0409001
	5.45	-0.0331723
	5.5	-0.0258198
	5.55	-0.0172619
	5.6	-0.00787923
	5.65	0.00272955
	5.7	0.0154981
	5.75	0.0305759
	5.8	0.0467072
	5.85	0.060683
	5.9	0.0684629
	5.95	0.0692509
	6	0.0676346
	6.05	0.0683047
	6.1	0.0709362
	6.15	0.0716956
	6.2	0.0676113
	6.25	0.0614618
	6.3	0.0559659
	6.35	0.0515413
	6.4	0.0443966
	6.45	0.0335577
	6.5	0.0214735
	6.55	0.010856
	6.6	0.000390081
	6.65	-0.00833116
	6.7	-0.0138944
	6.75	-0.0187774
	6.8	-0.0243638
	6.85	-0.0280014
	6.9	-0.0277468
	6.95	-0.0251565
	7	-0.0205182
	7.05	-0.0205658
	7.1	-0.0203658
	7.15	-0.0201371
	7.2	-0.0198944
	7.25	-0.0195373
	7.3	-0.0188336
	7.35	-0.018129
	7.4	-0.0169452
	7.45	-0.0147148
	7.5	-0.0118581
	7.55	-0.00866359
	7.6	-0.00512043
	7.65	-0.00188543
	7.7	0.000647777
	7.75	0.00358713
	7.8	0.00647594
	7.85	0.00906177
	7.9	0.0114766
	7.95	0.0134182
	8	0.0131201
	8.05	0.0103858
	8.1	0.00695385
	8.15	0.00323819
	8.2	-0.000764492
	8.25	-0.00327291
	8.3	-0.00369527
	8.35	-0.00360829
	8.4	-0.00323756
	8.45	-0.0025798
	8.5	-0.00252568
	8.55	-0.0027553
	8.6	-0.00307191
	8.65	-0.00255006
	8.7	-0.00202822
	8.75	-0.00118976
	8.8	-0.00166001
	8.85	-0.00214563
	8.9	-0.0037095
	8.95	-0.00527337
	9	-0.00683723
	9.05	-0.00726773
	9.1	-0.00783755
	9.15	-0.00816757
	9.2	-0.00849759
	9.25	-0.00817783
	9.3	-0.00706031
	9.35	-0.00535762
	9.4	-0.00357537
	9.45	-0.00166831
	9.5	0.000158569
	9.55	0.00145333
	9.6	0.00266812
	9.65	0.00532673
	9.7	0.00807438
	9.75	0.0102524
	9.8	0.0123401
	9.85	0.0137775
	9.9	0.0136469
	9.95	0.0132502
	10	0.0128351

## Sheet: Figure 3c
Figure 3c	Experiments with different adjacent layers
	k (1/A)	chi
	3	-0.0168257
	3.05	-0.0255878
	3.1	-0.0348249
	3.15	-0.0433482
	3.2	-0.0505997
	3.25	-0.0565856
	3.3	-0.0615148
	3.35	-0.0649751
	3.4	-0.0661191
	3.45	-0.0650447
	3.5	-0.0626796
	3.55	-0.0587839
	3.6	-0.0537118
	3.65	-0.0474118
	3.7	-0.0381974
	3.75	-0.0247943
	3.8	-0.00752156
	3.85	0.0118421
	3.9	0.0314458
	3.95	0.0485472
	4	0.0612511
	4.05	0.0693881
	4.1	0.0740591
	4.15	0.0770016
	4.2	0.0786332
	4.25	0.0789766
	4.3	0.0759093
	4.35	0.069205
	4.4	0.0600068
	4.45	0.0489491
	4.5	0.0359695
	4.55	0.0213925
	4.6	0.00661682
	4.65	-0.00590554
	4.7	-0.0156241
	4.75	-0.0240612
	4.8	-0.0310482
	4.85	-0.035382
	4.9	-0.0379607
	4.95	-0.0392809
	5	-0.0399991
	5.05	-0.0408223
	5.1	-0.0430137
	5.15	-0.0478945
	5.2	-0.0512909
	5.25	-0.0504632
	5.3	-0.0467547
	5.35	-0.04115
	5.4	-0.0343551
	5.45	-0.0270662
	5.5	-0.0219913
	5.55	-0.0201979
	5.6	-0.0179516
	5.65	-0.0117737
	5.7	-0.000572903
	5.75	0.0124354
	5.8	0.0242824
	5.85	0.0342902
	5.9	0.0408109
	5.95	0.0434744
	6	0.0428725
	6.05	0.0408331
	6.1	0.0390285
	6.15	0.0389327
	6.2	0.0389029
	6.25	0.0369303
	6.3	0.0336418
	6.35	0.0281595
	6.4	0.0199012
	6.45	0.0111779
	6.5	0.0057052
	6.55	0.00269056
	6.6	-0.00133208
	6.65	-0.00924654
	6.7	-0.0184367
	6.75	-0.0220759
	6.8	-0.0200551
	6.85	-0.0190337
	6.9	-0.0213605
	6.95	-0.0243113
	7	-0.0176098
	7.05	-0.0177321
	7.1	-0.0172185
	7.15	-0.0166315
	7.2	-0.016021
	7.25	-0.0150221
	7.3	-0.0136009
	7.35	-0.0127324
	7.4	-0.0118639
	7.45	-0.0101578
	7.5	-0.00765515
	7.55	-0.00476848
	7.6	-0.000449267
	7.65	0.00386995
	7.7	0.0070345
	7.75	0.00932368
	7.8	0.0108065
	7.85	0.0108225
	7.9	0.011946
	7.95	0.0130694
	8	0.0141768
	8.05	0.0139491
	8.1	0.0132575
	8.15	0.0113337
	8.2	0.00899097
	8.25	0.00571273
	8.3	0.00318644
	8.35	0.00112408
	8.4	-0.000813586
	8.45	-0.00180385
	8.5	-0.00185861
	8.55	-0.00133016
	8.6	-0.00161837
	8.65	-0.00190658
	8.7	-0.00272323
	8.75	-0.00353989
	8.8	-0.00435654
	8.85	-0.00505735
	8.9	-0.00575816
	8.95	-0.00672722
	9	-0.00793488
	9.05	-0.00863569
	9.1	-0.00817063
	9.15	-0.00603831
	9.2	-0.00327144
	9.25	-0.000265958
	9.3	0.00223267
	9.35	0.00389381
	9.4	0.00382245
	9.45	0.00286095
	9.5	0.00189946
	9.55	0.000937965
	9.6	0.00037943
	9.65	-0.000109417
	9.7	-7.44346e-05
	9.75	-3.94521e-05
	9.8	-4.46955e-06
	9.85	-1.51466e-08
	9.9	0
	9.95	0
	10	0

## Sheet: Figure 3d
Figure 3d	Experiments with different adjacent layers
	N201222		N200520		N210719
	Time (ns)	Pressure (GPa)	Time (ns)	Pressure (GPa)	Time (ns)	Pressure (GPa)
	14.0401	0.320018	12.4281	0.698414	8.07519	1.2449
	14.1404	0.487961	12.5284	57.6346	8.18797	3.00837
	14.2406	1.08184	12.6288	57.5426	8.30075	3.82212
	14.3409	2.1423	12.7291	57.4792	8.41353	7.55596
	14.4411	3.51937	12.8294	57.446	8.52632	8.97041
	14.5414	5.40622	12.9298	74.8667	8.6391	10.9357
	14.6416	7.80117	13.0301	74.7475	8.75188	13.6427
	14.7419	10.5544	13.1304	78.0923	8.86466	16.2306
	14.8421	14.1671	13.2308	73.8994	8.97744	18.8043
	14.9424	19.1548	13.3311	83.4758	9.09023	22.7348
	15.0426	24.9184	13.4314	70.8582	9.20301	27.1109
	15.1429	30.9602	13.5318	73.5778	9.31579	30.6766
	15.2431	36.8134	13.6321	77.2255	9.42857	37.856
	15.3434	41.6539	13.7324	85.7073	9.54135	40.4086
	15.4436	42.8768	13.8328	85.5287	9.65414	41.7882
	15.5439	43.9391	13.9331	86.4739	9.76692	42.3907
	15.6441	45.3147	14.0334	85.5928	9.8797	43.0786
	15.7444	46.321	14.1338	84.2506	9.99248	44.6838
	15.8446	47.6295	14.2341	83.3113	10.1053	46.0342
	15.9449	48.4675	14.3344	84.3611	10.218	46.0922
	16.0451	48.7763	14.4348	84.4076	10.3308	45.66
	16.1454	48.2324	14.5351	84.2948	10.4436	45.2815
	16.2456	47.0583	14.6355	84.1859	10.5564	46.348
	16.3459	44.5182	14.7358	83.007	10.6692	47.4256
	16.4461	42.1401	14.8361	82.9437	10.782	47.295
	16.5464	41.2126	14.9365	82.9239	10.8947	48.3922
	16.6466	41.9238	15.0368	82.748	11.0075	50.1281
	16.7469	44.0376	15.1371	82.5722	11.1203	52.9279
	16.8471	46.2926	15.2375	82.449	11.2331	54.7754
	16.9474	48.5405	15.3378	84.5711	11.3459	69.9641
	17.0476	50.4707	15.4381	85.4427	11.4586	78.7104
	17.1479	51.8339	15.5385	85.8874	11.5714	79.8839
	17.2481	52.8937	15.6388	86.2961	11.6842	81.7742
	17.3484	53.5937	15.7391	86.7512	11.797	82.0014
	17.4486	54.3071	15.8395	87.4812	11.9098	82.1023
	17.5489	54.9434	15.9398	87.6321	12.0226	91.5949
	17.6491	55.4736	16.0401	87.5104	12.1353	90.6731
	17.7494	56.0896	16.1405	87.5464	12.2481	89.812
	17.8496	56.6772	16.2408	91.817	12.3609	88.4247
	17.9499	57.1472	16.3411	92.1661	12.4737	95.5203
	18.0501	57.7888	16.4415	92.5044	12.5865	96.0223
	18.1504	58.4641	16.5418	92.819	12.6992	96.3603
	18.2506	59.4928	16.6421	93.1093	12.812	96.4297
	18.3509	60.7342	16.7425	93.5796	12.9248	94.8199
	18.4511	62.5096	16.8428	95.2564	13.0376	93.7444
	18.5514	64.2877	16.9431	95.0368	13.1504	93.0905
	18.6516	66.2043	17.0435	94.9318	13.2632	92.5974
	18.7519	67.9628	17.1438	95.0211	13.3759	90.6977
	18.8521	69.955	17.2441	94.9214	13.4887	88.9302
	18.9524	72.0866	17.3445	94.8316	13.6015	88.4881
	19.0526	74.3113	17.4448	94.827	13.7143	88.1817
	19.1529	76.8949	17.5452	94.9137	13.8271	88.1417
	19.2531	79.764	17.6455	94.767	13.9398	88.0544
	19.3534	83.0061	17.7458	94.6539	14.0526	87.7838
	19.4536	86.4308	17.8462	94.7325	14.1654	87.488
	19.5539	89.8428	17.9465	94.8112	14.2782	87.2414
	19.6541	93.5573	18.0468	111.445	14.391	87.0198
	19.7544	97.4833	18.1472	115.849	14.5038	87.2029
	19.8546	101.327	18.2475	117.08	14.6165	86.9016
	19.9549	105.345	18.3478	118.326	14.7293	86.5085
	20.0551	109.059	18.4482	119.599	14.8421	85.7783
	20.1554	111.779	18.5485	121.406	14.9549	85.915
	20.2556	113.396	18.6488	123.39	15.0677	85.3549
	20.3559	114.532	18.7492	135.108	15.1805	84.8199
	20.4561	115.764	18.8495	153.579	15.2932	89.7452
	20.5564	116.566	18.9498	162.418	15.406	89.8147
	20.6566	117.373	19.0502	166.761	15.5188	86.8925
	20.7569	118.203	19.1505	168.552	15.6316	93.7874
	20.8571	119.268	19.2508	171.276	15.7444	94.1912
	20.9574	120.729	19.3512	172.677	15.8571	95.2137
	21.0576	122.88	19.4515	165.362	15.9699	95.9336
	21.1579	125.733	19.5518	165.175	16.0827	95.7665
	21.2581	129.222	19.6522	167.414	16.1955	95.3342
	21.3584	134.111	19.7525	168.856	16.3083	95.3527
	21.4586	139.899	19.8528	170.778	16.4211	93.9931
	21.5589	146.513	19.9532	174.571	16.5338	92.2624
	21.6591	152.245	20.0535	176.97	16.6466	90.2613
	21.7594	157.504	20.1538	179.511	16.7594	90.1294
	21.8596	161.868	20.2542	186.808	16.8722	88.6659
	21.9599	165.859	20.3545	198.866	16.985	88.5788
	22.0602	169.132	20.4548	204.95	17.0977	88.9494
	22.1604	171.894	20.5552	208.833	17.2105	90.3227
	22.2607	174.464	20.6555	213.551	17.3233	90.8406
	22.3609	178.172	20.7559	219.427	17.4361	91.3837
	22.4612	181.967	20.8562	221.483	17.5489	91.7146
	22.5614	186.183	20.9565	220.788	17.6617	91.4226
	22.6617	189.647	21.0569	221.497	17.7744	91.249
	22.7619	192.328	21.1572	222.203	17.8872	91.3571
	22.8622	194.384	21.2575	222.239	18	91.6103
	22.9624	196.224	21.3579	222.822	18.1128	91.0501
	23.0627	197.793	21.4582	222.989	18.2256	91.9485
	23.1629	199.349	21.5585	223.085	18.3383	91.5266
	23.2632	200.463	21.6589	223.668	18.4511	91.8768
	23.3634	202.275	21.7592	224.716	18.5639	92.3051
	23.4637	204.528	21.8595	226.453	18.6767	92.6448
	23.5639	206.475	21.9599	229.22	18.7895	92.8801
	23.6642	208.503	22.0602	231.746	18.9023	91.9928
	23.7644	211.303	22.1605	233.632	19.015	91.9728
	23.8647	214.981	22.2609	235.889	19.1278	91.5319
	23.9649	219.703	22.3612	237.989	19.2406	91.1346
	24.0652	225.573	22.4615	240.098	19.3534	91.5565
	24.1654	233.377	22.5619	242.494	19.4662	91.1982
	24.2657	243.197	22.6622	244.948	19.5789	91.5608
	24.3659	254.169	22.7625	247.291	19.6917	91.9572
	24.4662	264.365	22.8629	249.798	19.8045	91.2503
	24.5664	272.99	22.9632	252.078	19.9173	92.0119
	24.6667	278.893	23.0635	255.098	20.0301	91.4656
	24.7669	281.862	23.1639	258.928	20.1429	91.1843
	24.8672	283.04	23.2642	262.717	20.2556	91.6792
	24.9674	283.389	23.3645	265.201	20.3684	92.1224
	25.0677	283.58	23.4649	268.059	20.4812	92.6192
	25.1679	283.72	23.5652	268.529	20.594	93.4438
	25.2682	284.902	23.6656	268.999	20.7068	92.4206
	25.3684	287.235	23.7659	270.002	20.8195	92.7034
	25.4687	290.655	23.8662	271.175	20.9323	92.446
	25.5689	295.832	23.9666	271.547	21.0451	92.3453
	25.6692	302.895	24.0669	272.342	21.1579	92.9893
	25.7694	310.782	24.1672	273.301	21.2707	93.1492
	25.8697	317.531	24.2676	274.453	21.3835	94.9808
	25.9699	322.468	24.3679	277.489	21.4962	93.9323
	26.0702	324.734	24.4682	281.55	21.609	93.9517
	26.1704	324.776	24.5686	285.929	21.7218	95.3959
	26.2707	324.59	24.6689	290.458	21.8346	111.226
	26.3709	324.939	24.7692	295.263	21.9474	125.109
	26.4712	328.103	24.8696	299.553	22.0602	127.013
	26.5714	333.782	24.9699	304.151	22.1729	133.576
	26.6717	341.008	25.0702	308.744	22.2857	138.513
	26.7719	347.707	25.1706	312.264	22.3985	164.121
	26.8722	353.96	25.2709	314.672	22.5113	163.003
	26.9724	358.816	25.3712	317.821	22.6241	164.4
	27.0727	363.1	25.4716	320.554	22.7368	161.163
	27.1729	367.48	25.5719	322.964	22.8496	160.233
	27.2732	371.633	25.6722	326.099	22.9624	165.605
	27.3734	376.766	25.7726	328.859	23.0752	176.259
	27.4737	382.396	25.8729	331.345	23.188	178.13
	27.5739	390.233	25.9732	334.616	23.3008	204.643
	27.6742	398.903	26.0736	338.578	23.4135	207.62
	27.7744	409.594	26.1739	343.389	23.5263	209.381
	27.8747	420.757	26.2742	348.552	23.6391	209.931
	27.9749	430.314	26.3746	353.247	23.7519	213.143
	28.0752	437.972	26.4749	356.897	23.8647	216.38
	28.1754	442.475	26.5753	359.351	23.9774	222.06
	28.2757	444.798	26.6756	360.755	24.0902	228.399
	28.3759	443.659	26.7759	361.698	24.203	234.64
	28.4762	439.079	26.8763	363.023	24.3158	240.351
	28.5764	434.579	26.9766	364.189	24.4286	246.063
	28.6767	434.144	27.0769	365.721	24.5414	251.791
	28.7769	437.157	27.1773	367.78	24.6541	257.621
	28.8772	442.601	27.2776	369.148	24.7669	262.226
	28.9774	447.852	27.3779	370.702	24.8797	264.759
	29.0777	450.68	27.4783	372.423	24.9925	267.325
	29.1779	451.911	27.5786	373.885	25.1053	270.936
	29.2782	449.793	27.6789	375.558	25.218	273.183
	29.3784	447.142	27.7793	377.718	25.3308	273.68
	29.4787	444.983	27.8796	380.307	25.4436	279.495
	29.5789	443.791	27.9799	382.826	25.5564	287.346
	29.6792	444.613	28.0803	385.353	25.6692	294.991
	29.7794	447.418	28.1806	387.728	25.782	301.641
	29.8797	451.786	28.2809	389.965	25.8947	306.398
	29.98	454.939	28.3813	391.951	26.0075	310.916
	30.0802	457.245	28.4816	393.884	26.1203	315.919
	30.1805	457.763	28.5819	395.798	26.2331	320.514
	30.2807	457.289	28.6823	398.014	26.3459	324.526
	30.381	458.363	28.7826	400.297	26.4586	329.406
	30.4812	459.818	28.8829	402.121	26.5714	335.624
	30.5815	462.283	28.9833	403.666	26.6842	345.255
	30.6817	465.423	29.0836	404.929	26.797	354.848
	30.782	467.354	29.1839	405.744	26.9098	362.465
	30.8822	469.591	29.2843	406.781	27.0226	369.8
	30.9825	469.165	29.3846	407.954	27.1353	376.676
	31.0827	466.191	29.4849	409.102	27.2481	378.027
	31.183	460.782	29.5853	410.09	27.3609	379.733
	31.2832	453.422	29.6856	410.658	27.4737	380.44
	31.3835	445.977	29.786	411.582	27.5865	381.774
	31.4837	438.922	29.8863	412.939	27.6992	385.267
	31.584	431.571	29.9866	414.427	27.812	390.146
	31.6842	423.559	30.087	415.785	27.9248	393.091
	31.7845	413.501	30.1873	417.121	28.0376	397.862
	31.8847	399.873	30.2876	418.291	28.1504	399.875
	31.985	383.251	30.388	419.533	28.2632	405.802
	32.0852	363.735	30.4883	420.559	28.3759	411.21
	32.1855	346.102	30.5886	420.556	28.4887	411.458
	32.2857	334.411	30.689	419.949	28.6015	414.361
	32.386	326.119	30.7893	419.381	28.7143	418.829
	32.4862	318.943	30.8896	418.876	28.8271	416.308
	32.5865	312.126	30.99	418.804	28.9398	418.411
	32.6867	301.423	31.0903	418.804	29.0526	422.374
			31.1906	418.804	29.1654	419.576
			31.291	418.804	29.2782	421.618
			31.3913	418.804	29.391	423.476
			31.4916	418.804	29.5038	426.601
			31.592	418.804	29.6165	428.746
			31.6923	418.804	29.7293	427.435
			31.7926	418.804	29.8421	428.599
			31.893	418.804	29.9549	428.936
			31.9933	418.804	30.0677	431.799
			32.0936	418.804	30.1805	434.47
			32.194	418.804	30.2932	431.8
					30.406	433.007
					30.5188	436.585
					30.6316	433.15
					30.7444	434.1
					30.8571	435.137
					30.9699	432.749
					31.0827	433.866
					31.1955	433.948
					31.3083	436.566
					31.4211	437.644
					31.5338	437.102
					31.6466	435.379
					31.7594	437.636
					31.8722	435.661
					31.985	437.361
					32.0977	438.363
					32.2105	439.922
					32.3233	437.572
					32.4361	439.543
					32.5489	440.037
					32.6617	439.049
					32.7744	439.32
					32.8872	439.32
					33	439.32

## Sheet: Figure 4a
Figure 4a	Cu lattice structure
	k (1/A)	chi
	3	-0.0168257
	3.05	-0.0255878
	3.1	-0.0348249
	3.15	-0.0433482
	3.2	-0.0505997
	3.25	-0.0565856
	3.3	-0.0615148
	3.35	-0.0649751
	3.4	-0.0661191
	3.45	-0.0650447
	3.5	-0.0626796
	3.55	-0.0587839
	3.6	-0.0537118
	3.65	-0.0474118
	3.7	-0.0381974
	3.75	-0.0247943
	3.8	-0.00752156
	3.85	0.0118421
	3.9	0.0314458
	3.95	0.0485472
	4	0.0612511
	4.05	0.0693881
	4.1	0.0740591
	4.15	0.0770016
	4.2	0.0786332
	4.25	0.0789766
	4.3	0.0759093
	4.35	0.069205
	4.4	0.0600068
	4.45	0.0489491
	4.5	0.0359695
	4.55	0.0213925
	4.6	0.00661682
	4.65	-0.00590554
	4.7	-0.0156241
	4.75	-0.0240612
	4.8	-0.0310482
	4.85	-0.035382
	4.9	-0.0379607
	4.95	-0.0392809
	5	-0.0399991
	5.05	-0.0408223
	5.1	-0.0430137
	5.15	-0.0478945
	5.2	-0.0512909
	5.25	-0.0504632
	5.3	-0.0467547
	5.35	-0.04115
	5.4	-0.0343551
	5.45	-0.0270662
	5.5	-0.0219913
	5.55	-0.0201979
	5.6	-0.0179516
	5.65	-0.0117737
	5.7	-0.000572903
	5.75	0.0124354
	5.8	0.0242824
	5.85	0.0342902
	5.9	0.0408109
	5.95	0.0434744
	6	0.0428725
	6.05	0.0408331
	6.1	0.0390285
	6.15	0.0389327
	6.2	0.0389029
	6.25	0.0369303
	6.3	0.0336418
	6.35	0.0281595
	6.4	0.0199012
	6.45	0.0111779
	6.5	0.0057052
	6.55	0.00269056
	6.6	-0.00133208
	6.65	-0.00924654
	6.7	-0.0184367
	6.75	-0.0220759
	6.8	-0.0200551
	6.85	-0.0190337
	6.9	-0.0213605
	6.95	-0.0243113
	7	-0.0176098
	7.05	-0.0177321
	7.1	-0.0172185
	7.15	-0.0166315
	7.2	-0.016021
	7.25	-0.0150221
	7.3	-0.0136009
	7.35	-0.0127324
	7.4	-0.0118639
	7.45	-0.0101578
	7.5	-0.00765515
	7.55	-0.00476848
	7.6	-0.000449267
	7.65	0.00386995
	7.7	0.0070345
	7.75	0.00932368
	7.8	0.0108065
	7.85	0.0108225
	7.9	0.011946
	7.95	0.0130694
	8	0.0141768
	8.05	0.0139491
	8.1	0.0132575
	8.15	0.0113337
	8.2	0.00899097
	8.25	0.00571273
	8.3	0.00318644
	8.35	0.00112408
	8.4	-0.000813586
	8.45	-0.00180385
	8.5	-0.00185861
	8.55	-0.00133016
	8.6	-0.00161837
	8.65	-0.00190658
	8.7	-0.00272323
	8.75	-0.00353989
	8.8	-0.00435654
	8.85	-0.00505735
	8.9	-0.00575816
	8.95	-0.00672722
	9	-0.00793488
	9.05	-0.00863569
	9.1	-0.00817063
	9.15	-0.00603831
	9.2	-0.00327144
	9.25	-0.000265958
	9.3	0.00223267
	9.35	0.00389381
	9.4	0.00382245
	9.45	0.00286095
	9.5	0.00189946
	9.55	0.000937965
	9.6	0.00037943
	9.65	-0.000109417
	9.7	-7.44346e-05
	9.75	-3.94521e-05
	9.8	-4.46955e-06
	9.85	-1.51466e-08
	9.9	0
	9.95	0
	10	0

## Sheet: Figure 4b
Figure 4b	Cu lattice structure
	k (1/A)	chi
	3	-0.00117504
	3.05	-0.00363391
	3.1	-0.0105888
	3.15	-0.0235868
	3.2	-0.0420761
	3.25	-0.0628697
	3.3	-0.0820498
	3.35	-0.0964478
	3.4	-0.103862
	3.45	-0.103238
	3.5	-0.095795
	3.55	-0.0852319
	3.6	-0.0757847
	3.65	-0.0690582
	3.7	-0.0653435
	3.75	-0.0632402
	3.8	-0.0599529
	3.85	-0.0537821
	3.9	-0.0450201
	3.95	-0.0335226
	4	-0.0183293
	4.05	-0.00129374
	4.1	0.0151444
	4.15	0.0289881
	4.2	0.0388308
	4.25	0.0457705
	4.3	0.0519793
	4.35	0.0573052
	4.4	0.0617479
	4.45	0.0664579
	4.5	0.0723201
	4.55	0.0768108
	4.6	0.0800489
	4.65	0.0803472
	4.7	0.0758008
	4.75	0.0668314
	4.8	0.054157
	4.85	0.0430056
	4.9	0.0377221
	4.95	0.0351284
	5	0.0298634
	5.05	0.018279
	5.1	0.00105326
	5.15	-0.0142053
	5.2	-0.0254927
	5.25	-0.033264
	5.3	-0.0404623
	5.35	-0.0489114
	5.4	-0.0553953
	5.45	-0.05787
	5.5	-0.057492
	5.55	-0.0563143
	5.6	-0.0554166
	5.65	-0.0529929
	5.7	-0.0492195
	5.75	-0.0452843
	5.8	-0.0427803
	5.85	-0.0395267
	5.9	-0.0293277
	5.95	-0.0131837
	6	-2.05539e-06
	6.05	0.00489928
	6.1	0.00558396
	6.15	0.00801334
	6.2	0.0126571
	6.25	0.0176129
	6.3	0.0185565
	6.35	0.0169332
	6.4	0.0172619
	6.45	0.0214271
	6.5	0.0240424
	6.55	0.0234885
	6.6	0.0231192
	6.65	0.0228555
	6.7	0.0222068
	6.75	0.0215611
	6.8	0.0214346
	6.85	0.0214884
	6.9	0.0204408
	6.95	0.0182063
	7	0.0156413
	7.05	0.012933
	7.1	0.0098621
	7.15	0.00631655
	7.2	0.00277101
	7.25	0.000320193
	7.3	-0.00110136
	7.35	-0.00244484
	7.4	-0.00369877
	7.45	-0.00511547
	7.5	-0.00678393
	7.55	-0.00875301
	7.6	-0.0107153
	7.65	-0.01252
	7.7	-0.0140723
	7.75	-0.0155928
	7.8	-0.0165717
	7.85	-0.0168104
	7.9	-0.0167055
	7.95	-0.0165988
	8	-0.0162962
	8.05	-0.0155054
	8.1	-0.0138357
	8.15	-0.0115844
	8.2	-0.0093469
	8.25	-0.00715235
	8.3	-0.00488125
	8.35	-0.00280602
	8.4	-0.00121896
	8.45	-0.000542602
	8.5	0.000689457
	8.55	0.00289332
	8.6	0.00514394
	8.65	0.00744345
	8.7	0.00990876
	8.75	0.0123741
	8.8	0.0146736
	8.85	0.0158194
	8.9	0.0154677
	8.95	0.0131445
	9	0.00986124
	9.05	0.00641222
	9.1	0.0029632
	9.15	-0.000320019
	9.2	-0.00320361
	9.25	-0.00537831
	9.3	-0.00562832
	9.35	-0.00504558
	9.4	-0.00464596
	9.45	-0.00474846
	9.5	-0.00516656
	9.55	-0.00598429
	9.6	-0.00698513
	9.65	-0.00798597
	9.7	-0.00894904
	9.75	-0.00877752
	9.8	-0.00791067
	9.85	-0.00666663
	9.9	-0.00521015
	9.95	-0.00303287
	10	-0.000855601

## Sheet: Figure 4c
Figure 4c	Cu lattice structure
	Time (ns)	Laser (TW)
	0.05	0.0442347
	0.1	0.0658845
	0.15	0.0702092
	0.2	0.0593357
	0.25	0.0503896
	0.3	0.0513486
	0.35	0.0548746
	0.4	0.0551676
	0.45	0.0557506
	0.5	0.0553613
	0.55	0.0535465
	0.6	0.0462124
	0.65	0.0508655
	0.7	0.0704392
	0.75	0.0787855
	0.8	0.0793102
	0.85	0.0732195
	0.9	0.062802
	0.95	0.0554521
	1	0.0502689
	1.05	0.0518815
	1.1	0.0634717
	1.15	0.0769524
	1.2	0.0956954
	1.25	0.108448
	1.3	0.0840612
	1.35	0.0591567
	1.4	0.0574929
	1.45	0.0571441
	1.5	0.0662485
	1.55	0.077962
	1.6	0.084037
	1.65	0.0876355
	1.7	0.0798412
	1.75	0.0715373
	1.8	0.0716696
	1.85	0.0729305
	1.9	0.0869055
	1.95	0.102189
	2	0.102685
	2.05	0.098406
	2.1	0.0831926
	2.15	0.068918
	2.2	0.0670474
	2.25	0.0686235
	2.3	0.069854
	2.35	0.0638633
	2.4	0.0653704
	2.45	0.0726246
	2.5	0.0762753
	2.55	0.0849259
	2.6	0.0916972
	2.65	0.101042
	2.7	0.101672
	2.75	0.0854041
	2.8	0.0757779
	2.85	0.0727749
	2.9	0.0772032
	2.95	0.0899396
	3	0.0962348
	3.05	0.100197
	3.1	0.0944261
	3.15	0.089555
	3.2	0.106787
	3.25	0.11842
	3.3	0.11357
	3.35	0.106957
	3.4	0.0960695
	3.45	0.089695
	3.5	0.10084
	3.55	0.107482
	3.6	0.11157
	3.65	0.117068
	3.7	0.109843
	3.75	0.104921
	3.8	0.0989155
	3.85	0.0970206
	3.9	0.107987
	3.95	0.11529
	4	0.117865
	4.05	0.1153
	4.1	0.114909
	4.15	0.114916
	4.2	0.111466
	4.25	0.112254
	4.3	0.115527
	4.35	0.120645
	4.4	0.126262
	4.45	0.137456
	4.5	0.142525
	4.55	0.140544
	4.6	0.140471
	4.65	0.138199
	4.7	0.146288
	4.75	0.157216
	4.8	0.164569
	4.85	0.165618
	4.9	0.152201
	4.95	0.146933
	5	0.152856
	5.05	0.162144
	5.1	0.177602
	5.15	0.18309
	5.2	0.179939
	5.25	0.172781
	5.3	0.165678
	5.35	0.172735
	5.4	0.190315
	5.45	0.212487
	5.5	0.223405
	5.55	0.208981
	5.6	0.18926
	5.65	0.175884
	5.7	0.165819
	5.75	0.171235
	5.8	0.178179
	5.85	0.18131
	5.9	0.195152
	5.95	0.194094
	6	0.188993
	6.05	0.194997
	6.1	0.195246
	6.15	0.201407
	6.2	0.214653
	6.25	0.23553
	6.3	0.257714
	6.35	0.253119
	6.4	0.22748
	6.45	0.204073
	6.5	0.185087
	6.55	0.183595
	6.6	0.201644
	6.65	0.22208
	6.7	0.238688
	6.75	0.23755
	6.8	0.220919
	6.85	0.205031
	6.9	0.193758
	6.95	0.196876
	7	0.209613
	7.05	0.212753
	7.1	0.223432
	7.15	0.23621
	7.2	0.241769
	7.25	0.26245
	7.3	0.27287
	7.35	0.2654
	7.4	0.258617
	7.45	0.239037
	7.5	0.225666
	7.55	0.230081
	7.6	0.23809
	7.65	0.252697
	7.7	0.26483
	7.75	0.26529
	7.8	0.254778
	7.85	0.238204
	7.9	0.230811
	7.95	0.239601
	8	0.2593
	8.05	0.27982
	8.1	0.29506
	8.15	0.30054
	8.2	0.29934
	8.25	0.29681
	8.3	0.29809
	8.35	0.30199
	8.4	0.305657
	8.45	0.32026
	8.5	0.32692
	8.55	0.32077
	8.6	0.304634
	8.65	0.275083
	8.7	0.259763
	8.75	0.258282
	8.8	0.268408
	8.85	0.28762
	8.9	0.3027
	8.95	0.31752
	9	0.32974
	9.05	0.335101
	9.1	0.333474
	9.15	0.336354
	9.2	0.34562
	9.25	0.35083
	9.3	0.357017
	9.35	0.346505
	9.4	0.33416
	9.45	0.335372
	9.5	0.333381
	9.55	0.33936
	9.6	0.34634
	9.65	0.35896
	9.7	0.37779
	9.75	0.38205
	9.8	0.37096
	9.85	0.35821
	9.9	0.36036
	9.95	0.386461
	10	0.41362
	10.05	0.41418
	10.1	0.40215
	10.15	0.38741
	10.2	0.385
	10.25	0.40389
	10.3	0.42812
	10.35	0.44781
	10.4	0.45254
	10.45	0.45138
	10.5	0.45293
	10.55	0.45961
	10.6	0.467
	10.65	0.46134
	10.7	0.45379
	10.75	0.44267
	10.8	0.420856
	10.85	0.411146
	10.9	0.416087
	10.95	0.435375
	11	0.47817
	11.05	0.505
	11.1	0.4965
	11.15	0.48025
	11.2	0.4665
	11.25	0.48461
	11.3	0.51936
	11.35	0.5345
	11.4	0.55926
	11.45	0.57347
	11.5	0.56444
	11.55	0.54967
	11.6	0.53939
	11.65	0.54959
	11.7	0.56826
	11.75	0.59154
	11.8	0.5944
	11.85	0.56805
	11.9	0.55123
	11.95	0.55984
	12	0.58894
	12.05	0.61058
	12.1	0.62887
	12.15	0.64838
	12.2	0.65516
	12.25	0.66093
	12.3	0.65273
	12.35	0.63433
	12.4	0.63855
	12.45	0.64642
	12.5	0.65131
	12.55	0.6733
	12.6	0.68836
	12.65	0.6939
	12.7	0.71695
	12.75	0.74968
	12.8	0.76696
	12.85	0.764
	12.9	0.75149
	12.95	0.75051
	13	0.76124
	13.05	0.75297
	13.1	0.73512
	13.15	0.73375
	13.2	0.74847
	13.25	0.78034
	13.3	0.80151
	13.35	0.81831
	13.4	0.83967
	13.45	0.8348
	13.5	0.8292
	13.55	0.84717
	13.6	0.86949
	13.65	0.89592
	13.7	0.92132
	13.75	0.92408
	13.8	0.89614
	13.85	0.86636
	13.9	0.86951
	13.95	0.883
	14	0.8892
	14.05	0.89547
	14.1	0.90299
	14.15	0.9221
	14.2	0.96041
	14.25	1.01634
	14.3	1.04426
	14.35	1.02172
	14.4	0.98024
	14.45	0.95093
	14.5	0.9731
	14.55	1.02187
	14.6	1.06612
	14.65	1.10299
	14.7	1.09853
	14.75	1.07411
	14.8	1.05126
	14.85	1.02265
	14.9	1.03532
	14.95	1.08296
	15	1.09437
	15.05	1.07849
	15.1	1.04776
	15.15	1.03596
	15.2	1.07626
	15.25	1.11518
	15.3	1.14019
	15.35	1.14397
	15.4	1.12993
	15.45	1.1357
	15.5	1.14436
	15.55	1.15642
	15.6	1.16995
	15.65	1.18473
	15.7	1.2137
	15.75	1.21444
	15.8	1.19074
	15.85	1.1844
	15.9	1.20642
	15.95	1.26491
	16	1.327
	16.05	1.35739
	16.1	1.36878
	16.15	1.3504
	16.2	1.32103
	16.25	1.33183
	16.3	1.36339
	16.35	1.41934
	16.4	1.48099
	16.45	1.48996
	16.5	1.4965
	16.55	1.53267
	16.6	1.5691
	16.65	1.59968
	16.7	1.60784
	16.75	1.59574
	16.8	1.57201
	16.85	1.53059
	16.9	1.48391
	16.95	1.4516
	17	1.4538
	17.05	1.50364
	17.1	1.56121
	17.15	1.58673
	17.2	1.61096
	17.25	1.6558
	17.3	1.67208
	17.35	1.64451
	17.4	1.61718
	17.45	1.61878
	17.5	1.64648
	17.55	1.66988
	17.6	1.6872
	17.65	1.70582
	17.7	1.71416
	17.75	1.72026
	17.8	1.7275
	17.85	1.73277
	17.9	1.73936
	17.95	1.76688
	18	1.8237
	18.05	1.864
	18.1	1.8529
	18.15	1.7935
	18.2	1.75533
	18.25	1.7883
	18.3	1.83382
	18.35	1.8717
	18.4	1.9146
	18.45	1.9538
	18.5	1.978
	18.55	1.95651
	18.6	1.92292
	18.65	1.9582
	18.7	2.0278
	18.75	2.0564
	18.8	2.0524
	18.85	2.029
	18.9	2.0051
	18.95	2.0121
	19	2.0382
	19.05	2.0643
	19.1	2.0805
	19.15	2.0922
	19.2	2.1056
	19.25	2.0958
	19.3	2.0603
	19.35	2.0542
	19.4	2.09088
	19.45	2.117
	19.5	2.1404
	19.55	2.2273
	19.6	2.3439
	19.65	2.4005
	19.7	2.3816
	19.75	2.3291
	19.8	2.2623
	19.85	2.2158
	19.9	2.2343
	19.95	2.2819
	20	2.3297
	20.05	2.3661
	20.1	2.3933
	20.15	2.4295
	20.2	2.4593
	20.25	2.4806
	20.3	2.5058
	20.35	2.5312
	20.4	2.5364
	20.45	2.5277
	20.5	2.5509
	20.55	2.5967
	20.6	2.6207
	20.65	2.6313
	20.7	2.6505
	20.75	2.6902
	20.8	2.6896
	20.85	2.6376
	20.9	2.6828
	20.95	2.8192
	21	2.916
	21.05	2.9507
	21.1	2.955
	21.15	2.9606
	21.2	2.9683
	21.25	2.9732
	21.3	3.0023
	21.35	3.0532
	21.4	3.117
	21.45	3.1474
	21.5	3.1253
	21.55	3.1128
	21.6	3.1162
	21.65	3.135
	21.7	3.1958
	21.75	3.2383
	21.8	3.2518
	21.85	3.2614
	21.9	3.2634
	21.95	3.3197
	22	3.4109
	22.05	3.453
	22.1	3.4599
	22.15	3.4439
	22.2	3.3949
	22.25	3.367
	22.3	3.4336
	22.35	3.5164
	22.4	3.4756
	22.45	3.4211
	22.5	3.502
	22.55	3.5996
	22.6	3.6095
	22.65	3.6372
	22.7	3.7096
	22.75	3.7641
	22.8	3.7861
	22.85	3.7716
	22.9	3.7642
	22.95	3.8386
	23	3.9779
	23.05	4.0741
	23.1	3.9938
	23.15	3.849
	23.2	3.8543
	23.25	3.9426
	23.3	3.9779
	23.35	3.9844
	23.4	4.0143
	23.45	4.0207
	23.5	3.992
	23.55	3.9867
	23.6	4.027
	23.65	4.1434
	23.7	4.3075
	23.75	4.3969
	23.8	4.3906
	23.85	4.3738
	23.9	4.3936
	23.95	4.4363
	24	4.485
	24.05	4.583
	24.1	4.6564
	24.15	4.6127
	24.2	4.6278
	24.25	4.7734
	24.3	4.8917
	24.35	4.9433
	24.4	4.9843
	24.45	4.985
	24.5	4.9521
	24.55	4.9941
	24.6	5.1327
	24.65	5.278
	24.7	5.3583
	24.75	5.4135
	24.8	5.5005
	24.85	5.5597
	24.9	5.5522
	24.95	5.571
	25	5.6525
	25.05	5.7575
	25.1	5.7986
	25.15	5.7431
	25.2	5.7448
	25.25	5.8898
	25.3	6.0256
	25.35	6.0376
	25.4	6.0127
	25.45	6.0556
	25.5	6.1468
	25.55	6.2026
	25.6	6.2503
	25.65	6.3321
	25.7	6.4351
	25.75	6.513
	25.8	6.526
	25.85	6.522
	25.9	6.5571
	25.95	6.6215
	26	6.7234
	26.05	6.9093
	26.1	7.0222
	26.15	6.967
	26.2	6.9562
	26.25	7.0498
	26.3	7.1237
	26.35	7.127
	26.4	7.0881
	26.45	7.0685
	26.5	7.0886
	26.55	7.178
	26.6	7.3542
	26.65	7.4867
	26.7	7.5776
	26.75	7.7302
	26.8	7.8499
	26.85	7.8657
	26.9	7.8509
	26.95	7.9124
	27	8.0692
	27.05	8.292
	27.1	8.4477
	27.15	8.414
	27.2	8.3582
	27.25	8.3864
	27.3	8.3879
	27.35	8.338
	27.4	8.2395
	27.45	8.1495
	27.5	8.1314
	27.55	8.1482
	27.6	8.1946
	27.65	8.3218
	27.7	8.4592
	27.75	8.4612
	27.8	8.3586
	27.85	8.2812
	27.9	8.2701
	27.95	8.3322
	28	8.4552
	28.05	8.6497
	28.1	8.8014
	28.15	8.7637
	28.2	8.7217
	28.25	8.8204
	28.3	8.9214
	28.35	8.9063
	28.4	8.8332
	28.45	8.7818
	28.5	8.7206
	28.55	8.6784
	28.6	8.683
	28.65	8.6561
	28.7	8.6106
	28.75	8.653
	28.8	8.7358
	28.85	8.7774
	28.9	8.8833
	28.95	9.0794
	29	9.2333
	29.05	9.2423
	29.1	9.0911
	29.15	8.8749
	29.2	8.7321
	29.25	8.7596
	29.3	8.8549
	29.35	8.934
	29.4	9.1562
	29.45	9.514
	29.5	9.8095
	29.55	9.9639
	29.6	9.9201
	29.65	9.6346
	29.7	8.9722
	29.75	8.0104
	29.8	6.6767
	29.85	4.89286
	29.9	2.97031
	29.95	1.34621
	30	0.350787
	30.05	0.0233014
	30.1	0.00107593
	30.15	0.0345153
	30.2	0.08418
	30.25	0.0864312
	30.3	0.0540897
	30.35	0.0283307
	30.4	0.0123646
	30.45	0.0283234
	30.5	0.0575174
	30.55	0.0642166
	30.6	0.0518516
	30.65	0.0291837
	30.7	0.00980412
	30.75	0.00383229
	30.8	0.00391774
	30.85	0.0223815
	30.9	0.0479451
	30.95	0.0497523
	31	0.042601
	31.05	0.03166
	31.1	0.0164241
	31.15	0.0128264
	31.2	0.0142957
	31.25	0.0201569
	31.3	0.0310468
	31.35	0.0312468
	31.4	0.0195506
	31.45	0.0122221
	31.5	0.0131688
	31.55	0.0126005
	31.6	0.010719
	31.65	0.0085271
	31.7	0.00429048
	31.75	0.00313271
	31.8	0.00708376
	31.85	0.0179282
	31.9	0.0346968
	31.95	0.0412477
	32	0.0340721
	32.05	0.0238156
	32.1	0.0128302
	32.15	0.00731768
	32.2	0.00796596
	32.25	0.00888929
	32.3	0.0156208
	32.35	0.0257788
	32.4	0.0388934
	32.45	0.0458696
	32.5	0.0309808
	32.55	0.0179881
	32.6	0.0192125
	32.65	0.0227062
	32.7	0.0297406
	32.75	0.0461009
	32.8	0.0571571
	32.85	0.0483294
	32.9	0.0332486
	32.95	0.017595
	33	0.0060882

[truncated: 9 more sheets: Figure 4d, Supplementary Figure 1a, Supplementary Figure 1b, Supplementary Figure 3b, Supplementary Figure 3c, Supplementary Figure 3d, Supplementary Figure 4, Supplementary Figure 7a, Supplementary Figure 9a]
